# Supplementary material for: Mitochondrial genome evolution in fire ants (Hymenoptera: Formicidae)
Source: BMC Evol Biol. 2010 Oct 7;10:300. doi: 10.1186/1471-2148-10-300 (PMC2958920; doi:10.1186/1471-2148-10-300)
Supplement: Additional file 1 — Primers used for PCR amplification and sequencing of fire ant genomes. Primers names and sequences used in this study. J and N within primer names refer to heavy and light strands, respectively, and indicate the orientation of the primers. Primer names beginning with "Gem" were designed specifically to amplify the mitogenome of S. geminata. [file 1471-2148-10-300-S1.XLS]

## Sheet: Sheet2
Appendix 1. Primers used for PCR amplification and sequencing of fire ant mitogenomes
Primer nameA	Sequence
TM-N-193	TGGGGTATGAACCCAGTAGCTT
ND2_J_primer-1	CATTTCATCTCTGACTCACTCTC
ND2_J-primer-2	CCATTTCATCTCTGACTCACTC
Sol-MidND2-N	AAAGTATTTAGAGAATAGGG
Sol-ND2-N	ATATTATTCATCCTGATTG
Sol-ND2v2-J	CCCCATTTCATCTCTGAC
Sol-ND2v2-N	GAAGGCTTATAGTTTAGTTTAAC
TYJ-1460	TACAATTTATCGCCTAAACTTCAGCC
COI RLR-J	TTGATTTTTTGGTCATCCAGAAGT
Sol_C1_N_version2	AAAGGAAAAAGGAGGAAG
Sol_C1_N_version3	GAAAGAAAAAGATGGAAG
DDS-COII4-N	TAAGATGGTAATGAAGAGTAG
COIIFv2-N	GGGAATTAGAATTTTGAAGAG
Sol-CO3-J	CTTCTCCTTTTTTTGAGC
Sol-CO3v2-J	TCATCTCACTTTTCCAGAC
Sol-ND3-N	TTACCTCTTTTTGGTTTTAG
Sol-ND3-J	AACTAAAACCAAAAAGAGG
Sol-ND3v2-J	AACTTTACATTTAATTTCGAC
ND3_CytB_J	TGCGGATTTGACCCAATC
ND3_CytB_N	TGCGTTAATTGAGAATCC
Sol-ND5-N	TTATGGCTAATGTAGAGAATG
Sol-ND5v2-N	TCTTTATTATTTATATGTGCG
Sol-ND5-J	AACCCCAATCCATCTCACCC
Gem-ND3-J	TCGAGAAAAAACCTCCCC
Gem-ND5-N	GGTTAATAAGTTAGGCGG
Gem-ND4-J	AGTCACTCCCGCAAAATCG
Gem-ND4v2-J	TAACCCCAAAACTCCTTC
Sol-ND4-N	GGTAACATAGAACGACTTAGTGC
Sol-ND4v2-J	AAATTATAGACCCATAAACAG
Gem-CytB-N	ACAATCCCCATCCCTCTTC
Sol-CytB-N	AACAAGCAATCTCTAATCTG
Sol-CytBv2-N	TTCTTCTAAACCAWCTTGTC
Sol-CytBv3-N	TTTATTAGGATCATTTCTAGG
Sol-CytBv4-N	AAATAAAACAAGCAATCTCTAATC
Sol-CytB-Forward-J	AGAAGAAGAGATGCTTTTG
Sol-CytB-Reverse-N	GGGTGATTATTGGATTAGC
Sol-CytB-Forwardv2-J	GTAAAACTCCCCGATGAC
Sol-CytB-Reversev2-N	TCAAAACATAAACTTATATCAAG
Sol-ND1-J	GGAGTAATTGCTCTATTAGCCTC
Sol-ND1v2-J	AACTCAGACTCACCCTCAAC
N1_J_12595	AAAAAAACAAAATAACCGCC
Sol-N1-12595v2-N	GCAGCCTTTTAGTGATGC
12Sair	AGGGTATCTAATCCTAGTTT
12S/AT region F2	TTCACATATICTAATAACTAAITC
V2_12s-At_J-primer-1	ATAAATAAGAGAGTGGGGAG
V2_12s_At_J-primer-2	TAAATAAGAGAGTGGGGAGC
V2_ND1_12s_N	GCAGTAATATGACTGTACTAAG
16s_J	ATTGATTATGCTACCTTAG
SR-J-14241	CGGGCGATGTGTACATAATT
SR-N-14588	AAACTAGGATTAGATACCCTATTAT
Sol-AT_region-N-F1	AAATCTGTAGAAAAGAGGG
Sol-AT_region-N-F2	AATCTGTAGAAAAGAGGGG
Sol-AT_region-J-B3	CGTGGATTATCAATTAACAAAC
Sol-AT_region-J-B4	ATCGTGGATTATCAATTAAC
Sol-ATreg-N	AAGTTGAAAATTATTGTTAG
Sol-ATreg-J	TTTTGATTTTCAATTTATC
Sol-MidND2-N	AAAGTATTTAGAGAATAGGG
Sol-Mid-ATreg-J	TTTTTAATGATATGCCTG
A J and N within primer names refer to heavy andlight strands, respectively, and indicate the orientiation of primers. Gem = primers designed specifically to amplify mitogenome of S. geminata.
